# Supplementary material for: Molecular Analysis of DPY19L2, PICK1 and SPATA16 in Italian Unrelated Globozoospermic Men
Source: Life (Basel). 2021 Jun 30;11(7):641. doi: 10.3390/life11070641 (PMC8307282; doi:10.3390/life11070641)
Supplement: Supplementary file 1 [file life-11-00641-s001.zip]

Archive with 1 entries (1 files):
- life-1244259-supplementary.pdf
